# Supplementary material for: Erythropoietin promotes M2 macrophage phagocytosis of Schwann cells in peripheral nerve injury
Source: Cell Death Dis. 2022 Mar 16;13(3):245. doi: 10.1038/s41419-022-04671-6 (PMC8927417; doi:10.1038/s41419-022-04671-6)
Supplement: Supplementary file 12 — Supplemental Table S1 [file 41419_2022_4671_MOESM12_ESM.xlsx]

## Sheet: Supplemental Table S1
	Supplemental Table S1
	Gene Name	Primer Sequences
	GAPDH Forward	5’-AGGTCGGTGTGAACGGATTTG-3’
	GAPDH Reverse	5’-TGTAGACCATGTAGTTGAGGTCA-3’
	IL1b Forward	5’-GCAACTGTTCCTGAACTCAACT-3’
	IL1b Reverse	5’-ATCTTTTGGGGTCCGTCAACT-3’
	iNOS Forward	5’-GGAGTGACGGCAAACATGACT-3’
	iNOS Reverse	5’-TCGATGCACAACTGGGTGAAC-3’
	CD68 Forward	5’-TGTCTGATCTTGCTAGGACCG-3’
	CD68 Reverse	5’-GAGAGTAACGGCCTTTTTGTGA-3’
	CD163 Forward	5’-ATGGGTGGACACAGAATGGTT-3’
	CD163 Reverse	5’-CAGGAGCGTTAGTGACAGCAG-3’
	IL10 Forward	5’-GCTCTTACTGACTGGCATGAG-3’
	IL10 Reverse	5’-CGCAGCTCTAGGAGCATGTG-3’
